# Supplementary material for: Risk Factors of Growth Retardation and Developmental Deficits in Very Preterm Infants in a German Tertiary Neonatal Unit
Source: Children (Basel). 2021 May 14;8(5):394. doi: 10.3390/children8050394 (PMC8156291; doi:10.3390/children8050394)
Supplement: Supplementary file 1 [file children-08-00394-s001.zip]

Archive with 1 entries (1 files):
- children-1157763-supplementary.pdf
